# Supplementary material for: Threshold of Reactivity and Tolerance to Precautionary Allergen-Labelled Biscuits of Baked Milk- and Egg-Allergic Children
Source: Nutrients. 2021 Dec 18;13(12):4540. doi: 10.3390/nu13124540 (PMC8709061; doi:10.3390/nu13124540)
Supplement: Supplementary file 1 [file nutrients-13-04540-s001.zip]

Archive with 1 entries (1 files):
- nutrients-1493168-supplementary.pdf
